# Supplementary material for: Autopsies Revealed Pathological Features of COVID-19 in Unvaccinated vs. Vaccinated Patients
Source: Biomedicines. 2023 Feb 14;11(2):551. doi: 10.3390/biomedicines11020551 (PMC9953314; doi:10.3390/biomedicines11020551)
Supplement: Supplementary file 1 [file biomedicines-11-00551-s001.zip]

Archive with 1 entries (1 files):
- Suppl MATERIALS merged.pdf
